# Supplementary material for: Trimming tiers - Motivations and means for de-risking select agents
Source: Front Bioeng Biotechnol. 2025 Jun 27;13:1630609. doi: 10.3389/fbioe.2025.1630609 (PMC12246755; doi:10.3389/fbioe.2025.1630609)
Supplement: Supplementary file 1 [file Table1.xlsx]

## Sheet: Supplement
	Table 4: Background Literature Review for Prototype Analysis
	Tier 1 Agents and Toxins
	Tier 1 Agents	Agent Type	Vaccine Developed	Source	Vaccine Availability	Source	Therapeutic Development	Source	Therapeutic Availability	Source	Therapeutic Efficacy	Source	Prior Weaponization Efforts	Source	Interhost Transmission◊	Source	Untreated Mortality*	Source
	Bacillus anthracis	Bacterium	X	https://aspr.hhs.gov/PHEMCE/Documents/2023-2027-PHEMCE-MYB-508.pdf	X	https://aspr.hhs.gov/PHEMCE/Documents/2023-2027-PHEMCE-MYB-508.pdf	X	https://pmc.ncbi.nlm.nih.gov/articles/PMC3901462/	X	https://pmc.ncbi.nlm.nih.gov/articles/PMC3901462/	X	https://pmc.ncbi.nlm.nih.gov/articles/PMC3901462/	X	https://babel.hathitrust.org/cgi/pt?id=mdp.39015005321081&seq=1		https://www.health.ny.gov/diseases/communicable/anthrax/fact_sheet.htm#:~:text=Can%20anthrax%20be%20spread%20person,risk%20of%20infection%20to%20others.	0.89	https://pubmed.ncbi.nlm.nih.gov/7013615/
	Bacillus cereus Biovar anthracis	Bacterium	X	https://aspr.hhs.gov/PHEMCE/Documents/2023-2027-PHEMCE-MYB-508.pdf	X	https://aspr.hhs.gov/PHEMCE/Documents/2023-2027-PHEMCE-MYB-508.pdf	X	https://www.frontiersin.org/journals/microbiology/articles/10.3389/fmicb.2020.01731/full	X	https://www.frontiersin.org/journals/microbiology/articles/10.3389/fmicb.2020.01731/full		https://www.frontiersin.org/journals/microbiology/articles/10.3389/fmicb.2020.01731/full		https://www.federalregister.gov/documents/2016/09/14/2016-22049/possession-use-and-transfer-of-select-agents-and-toxins-addition-of-bacillus-cereus-biovar-anthracis		https://www.federalregister.gov/documents/2016/09/14/2016-22049/possession-use-and-transfer-of-select-agents-and-toxins-addition-of-bacillus-cereus-biovar-anthracis	N/A	N/A
	Botulinum neurotoxin producing species of Clostridium†	Bacterium	X	https://www.cdc.gov/mmwr/preview/mmwrhtml/mm6042a3.htm		https://www.cdc.gov/mmwr/preview/mmwrhtml/mm6042a3.htm	X	https://www.ncbi.nlm.nih.gov/books/NBK534807/	X	https://www.ncbi.nlm.nih.gov/books/NBK534807/	X	https://www.ncbi.nlm.nih.gov/books/NBK534807/	X	https://mitpress.mit.edu/9780262700719/toxic-terror/		https://www.who.int/news-room/fact-sheets/detail/botulism#:~:text=It%20is%20an%20intoxication%20usually,of%20botulism%20does%20not%20occur.	0.5	https://pmc.ncbi.nlm.nih.gov/articles/PMC5850555/
	Botulinum neurotoxins	Toxin	X	https://www.cdc.gov/mmwr/preview/mmwrhtml/mm6042a3.htm		https://www.cdc.gov/mmwr/preview/mmwrhtml/mm6042a3.htm	X	https://www.ncbi.nlm.nih.gov/books/NBK534807/	X	https://www.ncbi.nlm.nih.gov/books/NBK534807/	X	https://www.ncbi.nlm.nih.gov/books/NBK534807/	X	https://babel.hathitrust.org/cgi/pt?id=mdp.39015005321081&seq=1		https://www.who.int/news-room/fact-sheets/detail/botulism#:~:text=It%20is%20an%20intoxication%20usually,of%20botulism%20does%20not%20occur.	0.5	https://pmc.ncbi.nlm.nih.gov/articles/PMC5850555/
	Burkholderia mallei	Bacterium		https://journals.plos.org/plosntds/article?id=10.1371/journal.pntd.0007578#:~:text=Presently%2C%20there%20is%20no%20approved,17%2C18%2C19%5D.		https://journals.plos.org/plosntds/article?id=10.1371/journal.pntd.0007578#:~:text=Presently%2C%20there%20is%20no%20approved,17%2C18%2C19%5D.	X	https://wwwnc.cdc.gov/eid/article/18/12/12-0638_article	X	https://wwwnc.cdc.gov/eid/article/18/12/12-0638_article	X	https://wwwnc.cdc.gov/eid/article/18/12/12-0638_article	X	https://www.jstor.org/stable/j.ctt2jbscf		https://www.ncbi.nlm.nih.gov/books/NBK448110/	0.95	https://www.vdh.virginia.gov/epidemiology/epidemiology-fact-sheets/glanders/
	Burkholderia pseudomallei	Bacterium		https://journals.plos.org/plosntds/article?id=10.1371/journal.pntd.0007578#:~:text=Presently%2C%20there%20is%20no%20approved,17%2C18%2C19%5D.		https://journals.plos.org/plosntds/article?id=10.1371/journal.pntd.0007578#:~:text=Presently%2C%20there%20is%20no%20approved,17%2C18%2C19%5D.	X	https://wwwnc.cdc.gov/eid/article/18/12/12-0638_article	X	https://wwwnc.cdc.gov/eid/article/18/12/12-0638_article	X	https://wwwnc.cdc.gov/eid/article/18/12/12-0638_article	X	https://www.jstor.org/stable/j.ctt2jbscf		https://www.ncbi.nlm.nih.gov/books/NBK448110/	0.74	https://pubmed.ncbi.nlm.nih.gov/2570956/
	Ebolavirus	Virus	X	https://www.niaid.nih.gov/diseases-conditions/ebola-vaccines#:~:text=Currently%20there%20are%20no%20licensed,ZEBOV%20vaccine%20developed%20by%20Merck.		https://www.niaid.nih.gov/diseases-conditions/ebola-vaccines#:~:text=Currently%20there%20are%20no%20licensed,ZEBOV%20vaccine%20developed%20by%20Merck.	X	https://www.who.int/publications/i/item/9789240055742	X	https://msfaccess.org/sites/default/files/2023-05/MSFAC_EbolaReport_May2023_Final_ENG.pdf	X	https://www.who.int/publications/i/item/9789240055742	X	https://www.jstor.org/stable/j.ctt2jbscf	X	https://pubmed.ncbi.nlm.nih.gov/38181864/#:~:text=The%20overall%20pooled%20mean%20Ebola,4.67%3B%20p%20%3C%200.001).	0.5	https://www.paho.org/en/topics/ebola-virus-disease#:~:text=The%20average%20EVD%20case%20fatality,to%2090%25%20in%20past%20outbreaks.
	Foot-and-mouth disease virus	Virus	X	https://www.aphis.usda.gov/animal_health/emergency_management/downloads/fmd-vac-policy.pdf	X	https://www.aphis.usda.gov/animal_health/emergency_management/downloads/fmd-vac-policy.pdf		https://journals.asm.org/doi/10.1128/spectrum.03372-23		https://journals.asm.org/doi/10.1128/spectrum.03372-23		https://journals.asm.org/doi/10.1128/spectrum.03372-23	X	https://www.jstor.org/stable/j.ctt2jbscf	X	https://journals.asm.org/doi/pdf/10.1128/mbio.00381-20	0.2	https://www.woah.org/app/uploads/2021/03/foot-and-mouth-disease.pdf
	Francisella tularensis	Bacterium	X	https://pubmed.ncbi.nlm.nih.gov/17395730/		https://pubmed.ncbi.nlm.nih.gov/17395730/	X	https://pmc.ncbi.nlm.nih.gov/articles/PMC10827922/	X	https://www.ncbi.nlm.nih.gov/books/NBK535454/	X	https://pmc.ncbi.nlm.nih.gov/articles/PMC10827922/	X	https://www.jstor.org/stable/j.ctt2jbscf		https://www.cdc.gov/tularemia/causes/index.html	0.05	https://archive.org/details/sim_american-journal-of-the-medical-sciences_1945-08_210_2/page/222/mode/2up
	Marburg Virus	Virus		https://www.frontiersin.org/articles/10.3389/fimmu.2021.774026/full		https://www.frontiersin.org/articles/10.3389/fimmu.2021.774026/full		https://www.frontiersin.org/journals/microbiology/articles/10.3389/fmicb.2024.1378314/full		https://www.frontiersin.org/journals/microbiology/articles/10.3389/fmicb.2024.1378314/full		https://www.frontiersin.org/journals/microbiology/articles/10.3389/fmicb.2024.1378314/full	X	https://www.jstor.org/stable/j.ctt2jbscf	X	https://www.who.int/news-room/fact-sheets/detail/marburg-virus-disease	0.5	https://www.who.int/news-room/fact-sheets/detail/marburg-virus-disease#:~:text=Marburg%20virus%20disease%20(MVD)%2C,and%20symptomatic%20treatment%20improves%20survival.
	Nipah virus	Virus		https://onlinelibrary.wiley.com/doi/full/10.1111/tmi.13979		https://onlinelibrary.wiley.com/doi/full/10.1111/tmi.13979		https://www.thelancet.com/journals/lanmic/article/PIIS2666-5247(24)00270-2/fulltext		https://www.thelancet.com/journals/lanmic/article/PIIS2666-5247(24)00270-2/fulltext		https://www.thelancet.com/journals/lanmic/article/PIIS2666-5247(24)00270-2/fulltext		N/A	X	https://www.ncbi.nlm.nih.gov/pmc/articles/PMC7972828/	0.54	https://www.tandfonline.com/doi/full/10.1080/20477724.2024.2380131?scroll=top&needAccess=true
	Rinderpest virus	Virus	X	https://www.ncbi.nlm.nih.gov/pmc/articles/PMC3720037/	X	https://openknowledge.fao.org/server/api/core/bitstreams/f70ec3bc-e110-4547-a7a8-b93a5a4d6fbd/content		https://www.cfsph.iastate.edu/Infection_Control/FADs/Rinderpest_speakernotes.pdf		https://www.cfsph.iastate.edu/Infection_Control/FADs/Rinderpest_speakernotes.pdf		https://www.ncbi.nlm.nih.gov/pmc/articles/PMC3144172/	X	https://nonproliferation.org/chemical-and-biological-weapons-possession-and-programs-past-and-present/	X	https://pmc.ncbi.nlm.nih.gov/articles/PMC3072946/#:~:text=Mariner%20et%20al.,wildlife%20populations%20and%20vice%20versa.	0.8	https://www.pirbright.ac.uk/our-science/viruses/rinderpest-virus
	Variola major virus	Virus	X	https://www.cdc.gov/smallpox/vaccine-basics/index.html#:~:text=The%20smallpox%20vaccine%20protects%20people,to%20smallpox%2C%20but%20less%20harmful.	X	https://www.cdc.gov/smallpox/vaccine-basics/index.html#:~:text=The%20smallpox%20vaccine%20protects%20people,to%20smallpox%2C%20but%20less%20harmful.	X	https://www.cdc.gov/smallpox/hcp/clinical-care/index.html	X	https://www.cdc.gov/smallpox/hcp/clinical-care/index.html		https://www.cdc.gov/smallpox/hcp/clinical-care/index.html	X	https://babel.hathitrust.org/cgi/pt?id=mdp.39015005321081&seq=1	X	https://www.canada.ca/en/public-health/services/laboratory-biosafety-biosecurity/pathogen-safety-data-sheets-risk-assessment/variola-virus.html	0.3	https://www.fda.gov/vaccines-blood-biologics/vaccines/smallpox
	Variola minor virus	Virus	X	https://www.cdc.gov/smallpox/vaccine-basics/index.html#:~:text=The%20smallpox%20vaccine%20protects%20people,to%20smallpox%2C%20but%20less%20harmful.	X	https://www.cdc.gov/smallpox/vaccine-basics/index.html#:~:text=The%20smallpox%20vaccine%20protects%20people,to%20smallpox%2C%20but%20less%20harmful.	X	https://www.cdc.gov/smallpox/hcp/clinical-care/index.html	X	https://www.cdc.gov/smallpox/hcp/clinical-care/index.html		https://www.cdc.gov/smallpox/hcp/clinical-care/index.html		N/A	X	https://www.canada.ca/en/public-health/services/laboratory-biosafety-biosecurity/pathogen-safety-data-sheets-risk-assessment/variola-virus.html	0.01	https://www.fda.gov/vaccines-blood-biologics/vaccines/smallpox
	Yersinia pestis	Bacterium	X	https://www.nature.com/articles/s41541-024-00958-1		https://www.frontiersin.org/articles/10.3389/fimmu.2022.793382/full#:~:text=Currently%2C%20no%20FDA%2Dapproved%20vaccine,rF1%2DLcrV)%20of%20Y.	X	https://www.cdc.gov/mmwr/volumes/70/rr/rr7003a1.htm?s_cid=rr7003a1_w	X	https://www.cdc.gov/mmwr/volumes/70/rr/rr7003a1.htm?s_cid=rr7003a1_w	X	https://www.cdc.gov/mmwr/volumes/70/rr/rr7003a1.htm?s_cid=rr7003a1_w	X	https://www.jstor.org/stable/j.ctt2jbscf	X	https://pubmed.ncbi.nlm.nih.gov/33166354/	0.3	https://www.who.int/news-room/fact-sheets/detail/plague
	Non-Tier 1 Agents and Toxins
	HHS Select Agents & Toxins	Agent Type	Vaccine Developed	Source	Vaccine Availability	Source	Therapeutic Development	Source	Therapeutic Availability	Source	Therapeutic Efficacy	Source	Prior Weaponization Efforts	Source	Interhost Transmission	Source	Untreated Mortality*	Source
	Abrin	Toxin		https://www.frontiersin.org/articles/10.3389/fimmu.2022.831536/full		https://www.frontiersin.org/articles/10.3389/fimmu.2022.831536/full		https://www.ncbi.nlm.nih.gov/pmc/articles/PMC5666367/#:~:text=precatorius%20seeds%2C%20usually%20with%20no,the%20effects%20of%20the%20toxin.		https://www.ncbi.nlm.nih.gov/pmc/articles/PMC5666367/#:~:text=precatorius%20seeds%2C%20usually%20with%20no,the%20effects%20of%20the%20toxin.		https://www.ncbi.nlm.nih.gov/pmc/articles/PMC5666367/#:~:text=precatorius%20seeds%2C%20usually%20with%20no,the%20effects%20of%20the%20toxin.	X	https://www.justice.gov/usao-nj/pr/pharmacist-admits-attempting-weaponize-deadly-toxins-possessing-narcotics-manufacturing		https://pubmed.ncbi.nlm.nih.gov/11126516/	0.0535	https://www.ncbi.nlm.nih.gov/pmc/articles/PMC5416790/
	Conotoxins (Short, paralytic alpha conotoxins containing the following amino acid sequence X1CCX2PACGX3X4X5X6CX7)	Toxin		N/A		N/A		https://www.ncbi.nlm.nih.gov/books/NBK470586/#:~:text=These%20toxins%20specifically%20act%20on,may%20eventually%20involve%20the%20diaphragm.		https://www.ncbi.nlm.nih.gov/books/NBK470586/#:~:text=These%20toxins%20specifically%20act%20on,may%20eventually%20involve%20the%20diaphragm.		https://www.ncbi.nlm.nih.gov/books/NBK470586/#:~:text=These%20toxins%20specifically%20act%20on,may%20eventually%20involve%20the%20diaphragm.		N/A		https://pubmed.ncbi.nlm.nih.gov/11126516/	0.15	https://www.ncbi.nlm.nih.gov/books/NBK470586/#:~:text=Epidemiology,Go%20to:
	Coxiella burnetii	Bacterium	X	https://pmc.ncbi.nlm.nih.gov/articles/PMC8539696/		https://pmc.ncbi.nlm.nih.gov/articles/PMC8539696/	X	https://www.ncbi.nlm.nih.gov/books/NBK556095/	X	https://www.ncbi.nlm.nih.gov/books/NBK556095/	X	https://www.ncbi.nlm.nih.gov/books/NBK556095/	X	https://babel.hathitrust.org/cgi/pt?id=mdp.39015005321081&seq=4		https://www.ncbi.nlm.nih.gov/pmc/articles/PMC88923/	0.02	https://www.cdc.gov/mmwr/preview/mmwrhtml/rr6203a1.htm
	Crimean-Congo haemorrhagic fever virus	Virus		https://www.thelancet.com/journals/ebiom/article/PIIS2352-3964(23)00088-9/fulltext#:~:text=The%20tick%2Dborne%20bunyavirus%2C%20Crimean,against%20CCHFV%20for%20widespread%20usage.		https://www.thelancet.com/journals/ebiom/article/PIIS2352-3964(23)00088-9/fulltext#:~:text=The%20tick%2Dborne%20bunyavirus%2C%20Crimean,against%20CCHFV%20for%20widespread%20usage.		https://www.ecdc.europa.eu/en/crimean-congo-haemorrhagic-fever/facts/factsheet		https://www.ecdc.europa.eu/en/crimean-congo-haemorrhagic-fever/facts/factsheet		https://www.ecdc.europa.eu/en/crimean-congo-haemorrhagic-fever/facts/factsheet	X	https://web.archive.org/web/20130318084012/http://www.un.org/depts/unmovic/new/pages/compendium.asp	X	https://www.ncbi.nlm.nih.gov/pmc/articles/PMC7558268/	0.05	https://www.sciencedirect.com/science/article/pii/S1386653209005484
	Diacetoxyscirpenol‡	Toxin		N/A		N/A		https://www.ehcd.com/mold-and-mycotoxins#:~:text=Treatment%20of%20persons%20who%20have,and%20regulating%20the%20immune%20system.		https://www.ehcd.com/mold-and-mycotoxins#:~:text=Treatment%20of%20persons%20who%20have,and%20regulating%20the%20immune%20system.		https://www.ehcd.com/mold-and-mycotoxins#:~:text=Treatment%20of%20persons%20who%20have,and%20regulating%20the%20immune%20system.				https://pubmed.ncbi.nlm.nih.gov/11126516/	N/A	N/A
	Eastern Equine Encephalitis virus	Virus		https://academic.oup.com/jme/article/59/1/20/6420334		https://academic.oup.com/jme/article/59/1/20/6420334		https://www.cdc.gov/eastern-equine-encephalitis/hcp/treatment-prevention/?CDC_AAref_Val=https://www.cdc.gov/easternequineencephalitis/healthcare-providers/treatment-prevention.html		https://www.cdc.gov/eastern-equine-encephalitis/hcp/treatment-prevention/?CDC_AAref_Val=https://www.cdc.gov/easternequineencephalitis/healthcare-providers/treatment-prevention.html		https://www.cdc.gov/eastern-equine-encephalitis/hcp/treatment-prevention/?CDC_AAref_Val=https://www.cdc.gov/easternequineencephalitis/healthcare-providers/treatment-prevention.html	X	https://nonproliferation.org/wp-content/uploads/2016/03/2008-Chemical-and-Biological-Weapons_-Possession-and-Programs-Past-and-Present.pdf		https://www.health.ny.gov/diseases/communicable/eastern_equine_encephalitis/	0.3	https://www.ncbi.nlm.nih.gov/books/NBK557692/
	Lassa fever virus	Virus		https://www.iavi.org/press-release/iavi-c105-lassa-fever-vaccine-clinical-trial/		https://www.iavi.org/press-release/iavi-c105-lassa-fever-vaccine-clinical-trial/		https://www.who.int/news-room/fact-sheets/detail/lassa-fever		https://www.who.int/news-room/fact-sheets/detail/lassa-fever		https://www.who.int/news-room/fact-sheets/detail/lassa-fever	X	https://nonproliferation.org/wp-content/uploads/2016/03/2008-Chemical-and-Biological-Weapons_-Possession-and-Programs-Past-and-Present.pdf	X	https://www.who.int/news-room/fact-sheets/detail/lassa-fever#:~:text=Humans%20usually%20become%20infected%20with,person%20infected%20with%20Lassa%20fever.	0.01	https://wwwnc.cdc.gov/eid/article/29/11/23-0678_article
	Lujo virus	Virus		https://pmc.ncbi.nlm.nih.gov/articles/PMC10057967/#:~:text=The%20viral%20family%20Arenaviridae%20contains,vaccine%20candidates%20against%20arenavirus%20infections.		https://pmc.ncbi.nlm.nih.gov/articles/PMC10057967/#:~:text=The%20viral%20family%20Arenaviridae%20contains,vaccine%20candidates%20against%20arenavirus%20infections.		https://www.cdc.gov/lujo-fever/about/?CDC_AAref_Val=https://www.cdc.gov/vhf/lujo/treatment/index.html		https://www.cdc.gov/lujo-fever/about/?CDC_AAref_Val=https://www.cdc.gov/vhf/lujo/treatment/index.html		https://www.cdc.gov/lujo-fever/about/?CDC_AAref_Val=https://www.cdc.gov/vhf/lujo/treatment/index.html		N/A	X	https://www.cdc.gov/lujo-fever/about/index.html#:~:text=Infection%20can%20also%20happen%20after,PPE%20or%20properly%20sterilizing%20equipment.	0.8	https://pmc.ncbi.nlm.nih.gov/articles/PMC2866397/
	Monkeypox virus	Virus	X	https://www.cdc.gov/mpox/vaccines/?CDC_AAref_Val=https://www.cdc.gov/poxvirus/mpox/vaccines/index.html	X	https://www.cdc.gov/mpox/vaccines/?CDC_AAref_Val=https://www.cdc.gov/poxvirus/mpox/vaccines/index.html		https://www.cdc.gov/mpox/hcp/clinical-care/index.html		https://www.cdc.gov/mpox/hcp/clinical-care/index.html		https://www.cdc.gov/mpox/hcp/clinical-care/index.html	X	https://www.nonproliferation.org/wp-content/uploads/npr/alibek63.pdf	X	https://www.ncbi.nlm.nih.gov/pmc/articles/PMC9345383/	0.001	https://www.who.int/news-room/questions-and-answers/item/mpox
	1918 Influenza virus	Virus	X	https://archive.cdc.gov/www_cdc_gov/flu/about/qa/1918flupandemic.htm	X	https://archive.cdc.gov/www_cdc_gov/flu/about/qa/1918flupandemic.htm	X	https://archive.cdc.gov/www_cdc_gov/flu/about/qa/1918flupandemic.htm	X	https://archive.cdc.gov/www_cdc_gov/flu/about/qa/1918flupandemic.htm		https://archive.cdc.gov/www_cdc_gov/flu/about/qa/1918flupandemic.htm		N/A	X	https://www.ncbi.nlm.nih.gov/pmc/articles/PMC7095078/#:~:text=We%20estimate%20that%20R%20for,P%26I%20death%20per%20100%2C000%20population.	0.025	https://pmc.ncbi.nlm.nih.gov/articles/PMC3291398/
	Ricin	Toxin		https://pmc.ncbi.nlm.nih.gov/articles/PMC3485895/#:~:text=Taken%20together%20with%20the%20results,RiVax%20antibodies%20were%20not%20made.		https://pmc.ncbi.nlm.nih.gov/articles/PMC3485895/#:~:text=Taken%20together%20with%20the%20results,RiVax%20antibodies%20were%20not%20made.		https://www.ncbi.nlm.nih.gov/books/NBK441948/		https://www.ncbi.nlm.nih.gov/books/NBK441948/		https://www.ncbi.nlm.nih.gov/books/NBK441948/	X	https://www.cdc.gov/chemical-emergencies/chemical-fact-sheets/ricin.html		https://pubmed.ncbi.nlm.nih.gov/11126516/	0.081	https://www.sciencedirect.com/science/article/pii/S0196064405815252
	Rickettsia prowazekii	Bacterium		https://journals.asm.org/doi/10.1128/IAI.00628-18#:~:text=Currently%2C%20no%20vaccines%20are%20available,involved%20in%20stimulating%20protective%20immunity.		https://journals.asm.org/doi/10.1128/IAI.00628-18#:~:text=Currently%2C%20no%20vaccines%20are%20available,involved%20in%20stimulating%20protective%20immunity.	X	https://www.ncbi.nlm.nih.gov/books/NBK448173/	X	https://www.ncbi.nlm.nih.gov/books/NBK448173/	X	https://www.ncbi.nlm.nih.gov/books/NBK448173/	X	https://www.jstor.org/stable/j.ctt2jbscf		https://www.cfsph.iastate.edu/Factsheets/pdfs/typhus_fever.pdf	0.1	https://www.nj.gov/agriculture/divisions/ah/diseases/typhus.html#:~:text=Most%20epidemics%20occur%20during%20the,mortality%20rate%20increases%20with%20age.
	SARS-associated coronavirus (SARS-CoV)	Virus		https://www.who.int/health-topics/severe-acute-respiratory-syndrome#tab=tab_3		N/A		https://www.who.int/health-topics/severe-acute-respiratory-syndrome#tab=tab_3		https://www.who.int/health-topics/severe-acute-respiratory-syndrome#tab=tab_3		https://stacks.cdc.gov/view/cdc/4209/cdc_4209_DS14.doc		N/A	X	https://pmc.ncbi.nlm.nih.gov/articles/PMC2760158/	0.096	https://www.who.int/publications/m/item/summary-of-probable-sars-cases-with-onset-of-illness-from-1-november-2002-to-31-july-2003
	SARS-CoV/SARS-CoV-2 chimeric viruses resulting from any deliberate manipulation of SARS-CoV-2 to incorporate nucleic acids coding for SARS-CoV virulence factors	Virus		N/A		N/A		N/A		N/A		N/A		N/A	X	https://pmc.ncbi.nlm.nih.gov/articles/PMC7074654/	N/A	N/A
	Saxitoxin	Toxin		https://www.opcw.org/sites/default/files/documents/SAB/en/sab-21-wp04_e_.pdf		https://www.opcw.org/sites/default/files/documents/SAB/en/sab-21-wp04_e_.pdf		https://pmc.ncbi.nlm.nih.gov/articles/PMC4100837/		https://pmc.ncbi.nlm.nih.gov/articles/PMC4100837/		https://pmc.ncbi.nlm.nih.gov/articles/PMC4100837/		https://babel.hathitrust.org/cgi/pt?id=mdp.39015005321081&seq=1		https://pubmed.ncbi.nlm.nih.gov/11126516/	0.085	https://pubmed.ncbi.nlm.nih.gov/924835/#:~:text=The%20PSP%20toxin%2C%20saxitoxin%2C%20is,ranges%20from%208.5%20to%2023.2%25.
	South American Haemorrhagic Fever viruses:
	Chapare	Virus		https://aibn.uq.edu.au/article/2025/04/aibn-races-100-day-challenge-develop-world-first-chapare-virus-vaccine#:~:text=CEPI%20project%20leader%20Dr%20Nicole,and%20strengthening%20global%20pandemic%20preparedness.		https://aibn.uq.edu.au/article/2025/04/aibn-races-100-day-challenge-develop-world-first-chapare-virus-vaccine#:~:text=CEPI%20project%20leader%20Dr%20Nicole,and%20strengthening%20global%20pandemic%20preparedness.		https://www.cdc.gov/vhf/chapare/treatment/index.html		https://www.cdc.gov/vhf/chapare/treatment/index.html		https://www.cdc.gov/vhf/chapare/treatment/index.html		N/A	X	https://www.cdc.gov/chapare/about/index.html#:~:text=People%20can%20become%20infected%20with,of%20an%20infected%20person%20infected	0.318	https://pmc.ncbi.nlm.nih.gov/articles/PMC11894320/
	Guanarito	Virus		https://pmc.ncbi.nlm.nih.gov/articles/PMC9110938/		https://pmc.ncbi.nlm.nih.gov/articles/PMC9110938/		https://pmc.ncbi.nlm.nih.gov/articles/PMC9110938/		https://pmc.ncbi.nlm.nih.gov/articles/PMC9110938/		https://pmc.ncbi.nlm.nih.gov/articles/PMC9110938/		N/A		https://www.canada.ca/en/public-health/services/laboratory-biosafety-biosecurity/pathogen-safety-data-sheets-risk-assessment/guanarito-mammarenavirus.html	0.33	https://academic.oup.com/cid/article-abstract/26/2/308/508187?redirectedFrom=fulltext&login=false
	Junin	Virus	X	https://pmc.ncbi.nlm.nih.gov/articles/PMC7144853/		https://pmc.ncbi.nlm.nih.gov/articles/PMC7144853/		https://pmc.ncbi.nlm.nih.gov/articles/PMC7144853/		https://pmc.ncbi.nlm.nih.gov/articles/PMC7144853/		https://apps.dtic.mil/sti/citations/ADA168996	X	https://www.nonproliferation.org/wp-content/uploads/npr/alibek63.pdf	X	https://pmc.ncbi.nlm.nih.gov/articles/PMC3497054/#:~:text=Humans%20are%20infected%20through%20mucosal,have%20been%20reported%20%5B3%5D.	0.2	https://www.sciencedirect.com/science/article/pii/S0166354202002024?via%3Dihub
	Machupo	Virus		https://pmc.ncbi.nlm.nih.gov/articles/PMC9110938/		https://pmc.ncbi.nlm.nih.gov/articles/PMC9110938/		https://www.ncbi.nlm.nih.gov/pmc/articles/PMC4028408/#:~:text=Currently%2C%20there%20are%20no%20Food,patients%20in%20Bolivia%20%5B55%5D.		https://www.ncbi.nlm.nih.gov/pmc/articles/PMC4028408/#:~:text=Currently%2C%20there%20are%20no%20Food,patients%20in%20Bolivia%20%5B55%5D.		https://www.ncbi.nlm.nih.gov/pmc/articles/PMC4028408/#:~:text=Currently%2C%20there%20are%20no%20Food,patients%20in%20Bolivia%20%5B55%5D.	X	https://nonproliferation.org/wp-content/uploads/2016/03/2008-Chemical-and-Biological-Weapons_-Possession-and-Programs-Past-and-Present.pdf	X	https://www.canada.ca/en/public-health/services/laboratory-biosafety-biosecurity/pathogen-safety-data-sheets-risk-assessment/machupo-virus.html	0.3	https://www.canada.ca/en/public-health/services/laboratory-biosafety-biosecurity/pathogen-safety-data-sheets-risk-assessment/machupo-virus.html
	Sabia	Virus		https://pmc.ncbi.nlm.nih.gov/articles/PMC9110938/		https://pmc.ncbi.nlm.nih.gov/articles/PMC9110938/		https://www.canada.ca/en/public-health/services/laboratory-biosafety-biosecurity/pathogen-safety-data-sheets-risk-assessment/sabia-mammarenavirus.html		https://www.canada.ca/en/public-health/services/laboratory-biosafety-biosecurity/pathogen-safety-data-sheets-risk-assessment/sabia-mammarenavirus.html		https://www.nejm.org/doi/full/10.1056/NEJM199508033330505		N/A		https://www.canada.ca/en/public-health/services/laboratory-biosafety-biosecurity/pathogen-safety-data-sheets-risk-assessment/sabia-mammarenavirus.html	0.6	https://www.canada.ca/en/public-health/services/laboratory-biosafety-biosecurity/pathogen-safety-data-sheets-risk-assessment/sabia-mammarenavirus.html
	Staphylococcal enterotoxins (subtypes A,B,C,D,E)	Toxin		https://www.sciencedirect.com/science/article/pii/S0041010117301071?via%3Dihub		https://www.sciencedirect.com/science/article/pii/S0041010117301071?via%3Dihub		https://www.health.pa.gov/topics/Documents/Diseases%20and%20Conditions/Staphylococcal%20Enterotoxin%20B%20.pdf		https://www.health.pa.gov/topics/Documents/Diseases%20and%20Conditions/Staphylococcal%20Enterotoxin%20B%20.pdf		https://www.health.pa.gov/topics/Documents/Diseases%20and%20Conditions/Staphylococcal%20Enterotoxin%20B%20.pdf	X	https://babel.hathitrust.org/cgi/pt?id=mdp.39015005321081&seq=1		https://pubmed.ncbi.nlm.nih.gov/11126516/	0.03	https://jamanhttps://www.ncbi.nlm.nih.gov/pmc/articles/PMC3346297/#:~:text=Summary%3A%20Staphylococcus%20aureus%20bacteremia%20(SAB,patients%20will%20die%20from%20SAB.twork.com/journals/jama/fullarticle/391167
	T-2 mycotoxin	Toxin		https://dph.illinois.gov/topics-services/emergency-preparedness-response/public-health-care-system-preparedness/trichothecene-mycotoxin.html#:~:text=Is%20there%20a%20vaccine%20for,vaccine%20for%20T%2D2%20poisoning.		https://dph.illinois.gov/topics-services/emergency-preparedness-response/public-health-care-system-preparedness/trichothecene-mycotoxin.html#:~:text=Is%20there%20a%20vaccine%20for,vaccine%20for%20T%2D2%20poisoning.		https://health.mo.gov/living/healthcondiseases/communicable/communicabledisease/cdmanual/pdf/T2.pdf		https://health.mo.gov/living/healthcondiseases/communicable/communicabledisease/cdmanual/pdf/T2.pdf		https://health.mo.gov/living/healthcondiseases/communicable/communicabledisease/cdmanual/pdf/T2.pdf	X	https://www.bits.de/public/documents/iran/Cordesman_WMDinIran98.pdf		https://pubmed.ncbi.nlm.nih.gov/11126516/	0.1	https://usamriid.health.mil/index.cfm/training/resources
	Tetrodotoxin	Toxin		https://www.mdpi.com/1660-3397/20/1/47		https://www.mdpi.com/1660-3397/20/1/47		https://www.mdpi.com/1660-3397/20/1/47		https://www.mdpi.com/1660-3397/20/1/47		https://www.mdpi.com/1660-3397/20/1/47	X	https://www.sipri.org/publications/1999/biological-and-toxin-weapons-research-development-and-use-middle-ages-1945		https://pubmed.ncbi.nlm.nih.gov/11126516/	0.135	https://pubmed.ncbi.nlm.nih.gov/8829348/#:~:text=The%20mortality%20rate%20was%2013.5,occurs%20in%20other%20marine%20animals.
	Tick-borne encephalitis complex (flavi) viruses:
	Far Eastern subtype	Virus	X	https://www.fda.gov/vaccines-blood-biologics/ticovac	X	https://www.fda.gov/vaccines-blood-biologics/ticovac		https://www.cdc.gov/tick-borne-encephalitis/symptoms-diagnosis-treatment/index.html		https://www.cdc.gov/tick-borne-encephalitis/symptoms-diagnosis-treatment/index.html		https://www.cdc.gov/tick-borne-encephalitis/symptoms-diagnosis-treatment/index.html	X	https://www.nonproliferation.org/wp-content/uploads/npr/alibek63.pdf		https://www.cdc.gov/tick-borne-encephalitis/causes-and-spread/index.html#:~:text=The%20virus%20is%20not%20transmitted,based%20on%20your%20travel%20plans.	0.2	https://www.cdc.gov/yellow-book/hcp/travel-associated-infections-diseases/tick-borne-encephalitis.html#:~:text=The%20Far%20Eastern%20subtype%20is%20often%20associated,with%20slow%20or%20chronic%20progression%20over%20months.
	Siberian subtype	Virus	X	https://www.fda.gov/vaccines-blood-biologics/ticovac	X	https://www.fda.gov/vaccines-blood-biologics/ticovac		https://www.cdc.gov/tick-borne-encephalitis/symptoms-diagnosis-treatment/index.html		https://www.cdc.gov/tick-borne-encephalitis/symptoms-diagnosis-treatment/index.html		https://www.cdc.gov/tick-borne-encephalitis/symptoms-diagnosis-treatment/index.html		N/A		https://www.cdc.gov/tick-borne-encephalitis/causes-and-spread/index.html#:~:text=The%20virus%20is%20not%20transmitted,based%20on%20your%20travel%20plans.	0.06	https://www.cdc.gov/yellow-book/hcp/travel-associated-infections-diseases/tick-borne-encephalitis.html#:~:text=The%20Far%20Eastern%20subtype%20is%20often%20associated,with%20slow%20or%20chronic%20progression%20over%20months.
	Kyasanur Forest disease virus	Virus		https://www.niaid.nih.gov/news-events/vsv-vaccine-kfd		https://www.niaid.nih.gov/news-events/vsv-vaccine-kfd		https://pmc.ncbi.nlm.nih.gov/articles/PMC11343324/		https://pmc.ncbi.nlm.nih.gov/articles/PMC11343324/		https://pmc.ncbi.nlm.nih.gov/articles/PMC11343324/		N/A		https://www.cdc.gov/kyasanur/about/index.html#:~:text=How%20it%20spreads%20*%20People%20get%20KFD,*%20KFD%20does%20not%20spread%20between%20people.	0.02	https://onlinelibrary.wiley.com/doi/full/10.1111/zph.12349
	Omsk hemorrhagic fever virus	Virus		https://www.mdpi.com/2076-2607/13/2/426		https://www.mdpi.com/2076-2607/13/2/426		https://www.canada.ca/en/public-health/services/laboratory-biosafety-biosecurity/pathogen-safety-data-sheets-risk-assessment/omsk-haemorrhagic-fever-virus-ohfv.html		https://www.canada.ca/en/public-health/services/laboratory-biosafety-biosecurity/pathogen-safety-data-sheets-risk-assessment/omsk-haemorrhagic-fever-virus-ohfv.html		https://www.canada.ca/en/public-health/services/laboratory-biosafety-biosecurity/pathogen-safety-data-sheets-risk-assessment/omsk-haemorrhagic-fever-virus-ohfv.html	X	https://www.jstor.org/stable/j.ctt2jbscf		https://www.cdc.gov/omsk-fever/about/index.html#:~:text=People%20cannot%20spread%20OHF%20to,or%20the%20eyes%20and%20nose.	0.005	https://www.canada.ca/en/public-health/services/laboratory-biosafety-biosecurity/pathogen-safety-data-sheets-risk-assessment/omsk-haemorrhagic-fever-virus-ohfv.html
	Overlap Select Agents & Toxins
	Bacillus anthracis Pasteur strain^	Bacterium	X	https://aspr.hhs.gov/PHEMCE/Documents/2023-2027-PHEMCE-MYB-508.pdf	X	https://aspr.hhs.gov/PHEMCE/Documents/2023-2027-PHEMCE-MYB-508.pdf	X	https://pmc.ncbi.nlm.nih.gov/articles/PMC3901462/	X	https://pmc.ncbi.nlm.nih.gov/articles/PMC3901462/	X	https://pmc.ncbi.nlm.nih.gov/articles/PMC3901462/		N/A		https://www.woah.org/en/disease/anthrax/#:~:text=Transmission%20and%20spread,or%20hair%20of%20infected%20animals.	0	https://www.cdc.gov/anthrax/treatment/index.html#:~:text=All%20types%20of%20anthrax%20infection,chances%20of%20a%20full%20recovery.
	Hendra virus	Virus		https://onlinelibrary.wiley.com/doi/full/10.1111/tmi.13979		https://onlinelibrary.wiley.com/doi/full/10.1111/tmi.13979		https://www.thelancet.com/journals/lanmic/article/PIIS2666-5247(24)00270-2/fulltext		https://www.thelancet.com/journals/lanmic/article/PIIS2666-5247(24)00270-2/fulltext		https://www.thelancet.com/journals/lanmic/article/PIIS2666-5247(24)00270-2/fulltext		N/A		https://www.cdc.gov/hendra-virus/about/?CDC_AAref_Val=https://www.cdc.gov/vhf/hendra/transmission/index.html	0.57	https://pmc.ncbi.nlm.nih.gov/articles/PMC7120151/
	Rift Valley fever virus	Virus		https://www.who.int/teams/health-product-policy-and-standards/standards-and-specifications/norms-and-standards/vaccine-standardization/rift-valley-fever		https://www.who.int/teams/health-product-policy-and-standards/standards-and-specifications/norms-and-standards/vaccine-standardization/rift-valley-fever		https://www.cdc.gov/vhf/rvf/treatment/index.html#:~:text=There%20are%20no%20FDA%2Dapproved,over%2Dthe%2Dcounter%20medications.		https://www.cdc.gov/vhf/rvf/treatment/index.html#:~:text=There%20are%20no%20FDA%2Dapproved,over%2Dthe%2Dcounter%20medications.		https://www.who.int/news-room/fact-sheets/detail/rift-valley-fever	X	https://nonproliferation.org/wp-content/uploads/2016/03/2008-Chemical-and-Biological-Weapons_-Possession-and-Programs-Past-and-Present.pdf		https://www.who.int/health-topics/rift-valley-fever#tab=tab_1	0.01	https://www.who.int/news-room/fact-sheets/detail/rift-valley-fever
	Venezuelan equine encephalitis virus	Virus	X	https://pmc.ncbi.nlm.nih.gov/articles/PMC7350001/#:~:text=Despite%20the%20fact%20that%20veterinary,heat%20or%20formalin%20%5B29%5D.		https://pmc.ncbi.nlm.nih.gov/articles/PMC7350001/#:~:text=Despite%20the%20fact%20that%20veterinary,heat%20or%20formalin%20%5B29%5D.		https://pmc.ncbi.nlm.nih.gov/articles/PMC6907853/		https://pmc.ncbi.nlm.nih.gov/articles/PMC6907853/		https://pmc.ncbi.nlm.nih.gov/articles/PMC6907853/	X	https://babel.hathitrust.org/cgi/pt?id=mdp.39015005321081&seq=1		https://www.ncbi.nlm.nih.gov/books/NBK559332/	0.003	https://pubmed.ncbi.nlm.nih.gov/8709783/
	USDA Select Agents & Toxins
	African swine fever virus	Virus	X	https://www.ncbi.nlm.nih.gov/pmc/articles/PMC10173882/#:~:text=To%20date%2C%20the%20live%20attenuated,et%20al.%2C%202022a).		https://www.aphis.usda.gov/aphis/resources/pests-diseases/asf/asf-producers		https://www.dhs.gov/publication/st-african-swine-fever-factsheet#:~:text=African%20Swine%20Fever%20(ASF)%20is,to%20100%25%20mortality%20in%20swine.		https://www.dhs.gov/publication/st-african-swine-fever-factsheet#:~:text=African%20Swine%20Fever%20(ASF)%20is,to%20100%25%20mortality%20in%20swine.		https://www.dhs.gov/publication/st-african-swine-fever-factsheet#:~:text=African%20Swine%20Fever%20(ASF)%20is,to%20100%25%20mortality%20in%20swine.	X	https://nonproliferation.org/wp-content/uploads/2016/03/2008-Chemical-and-Biological-Weapons_-Possession-and-Programs-Past-and-Present.pdf	X	https://www.daera-ni.gov.uk/articles/african-swine-fever	1	https://www.dhs.gov/publication/st-african-swine-fever-factsheet#:~:text=African%20Swine%20Fever%20(ASF)%20is,to%20100%25%20mortality%20in%20swine.
	Avian influenza virus	Virus	X	https://www.avma.org/news/usda-starts-highly-pathogenic-avian-influenza-vaccine-trials#:~:text=While%20four%20vaccines%20are%20licensed,found%20in%20the%20current%20outbreak.		https://www.aphis.usda.gov/sites/default/files/ai_vaccine.pdf		http://www.cfsph.iastate.edu/Factsheets/pdfs/highly_pathogenic_avian_influenza.pdf		http://www.cfsph.iastate.edu/Factsheets/pdfs/highly_pathogenic_avian_influenza.pdf		http://www.cfsph.iastate.edu/Factsheets/pdfs/highly_pathogenic_avian_influenza.pdf	X	https://www.jstor.org/stable/j.ctvjghwwg	X	https://www.ncbi.nlm.nih.gov/pmc/articles/PMC8264784/	0.9	https://www.cdc.gov/bird-flu/virus-transmission/avian-in-birds.html
	Classical swine fever virus	Virus	X	https://www.aphis.usda.gov/animal_health/emergency_management/downloads/csf_rrg_overview_plan.pdf	X	https://www.aphis.usda.gov/sites/default/files/csf_vaccine.pdf		https://www.aphis.usda.gov/sites/default/files/csf_responseplan.pdf		https://www.aphis.usda.gov/sites/default/files/csf_responseplan.pdf		https://www.aphis.usda.gov/sites/default/files/csf_responseplan.pdf	X	https://www.jstor.org/stable/j.ctvjghwwg	X	https://pubmed.ncbi.nlm.nih.gov/12002548/	1	https://vetmed.iastate.edu/vdpam/FSVD/swine/index-diseases/classical-swine-fever
	Goat pox virus	Virus	X	https://www.aphis.usda.gov/media/document/2314/file		https://www.aphis.usda.gov/media/document/2314/file		https://www.cfsph.iastate.edu/Factsheets/pdfs/sheep_and_goat_pox.pdf		https://www.cfsph.iastate.edu/Factsheets/pdfs/sheep_and_goat_pox.pdf		https://www.cfsph.iastate.edu/Factsheets/pdfs/sheep_and_goat_pox.pdf	X	https://link.springer.com/book/10.1007/978-3-030-73843-3	X	https://clinmedjournals.org/articles/jide/journal-of-infectious-diseases-and-epidemiology-jide-4-057.php?jid=jide	0.158	https://www.sciencedirect.com/science/article/pii/S0147957105000639?via%3Dihub#bib22
	Lumpy skin disease virus	Virus	X	https://www.ncbi.nlm.nih.gov/pmc/articles/PMC8539040/		https://www.aphis.usda.gov/sites/default/files/lsdv_fadprep_ee.pdf		https://pmc.ncbi.nlm.nih.gov/articles/PMC10058328/		https://pmc.ncbi.nlm.nih.gov/articles/PMC10058328/		https://pmc.ncbi.nlm.nih.gov/articles/PMC10058328/		N/A	X	https://www.ncbi.nlm.nih.gov/pmc/articles/PMC10458895/#:~:text=In%20the%20presence%20of%20an,to%200.36%20for%20direct%20transmission.	0.01	https://www.woah.org/app/uploads/2022/06/lumpy-skin-disease-final-v1-1forpublication.pdf
	Mycoplasma capricolum	Bacterium	X	https://www.aphis.usda.gov/sites/default/files/cbpp-fadprep-ee.pdf		https://www.aphis.usda.gov/sites/default/files/cbpp-fadprep-ee.pdf	X	https://www.sciencedirect.com/science/article/pii/S109002331300186X	X	https://www.sciencedirect.com/science/article/pii/S109002331300186X		https://www.ncbi.nlm.nih.gov/pmc/articles/PMC10003596/		N/A	X	https://www.ncbi.nlm.nih.gov/pmc/articles/PMC10003596/#:~:text=Introduction-,Mycoplasma%20capricolum%20subspecies%20capripneumoniae%20(Mccp)%20is%20the%20etiological%20agent%20of,most%20severe%20diseases%20in%20goats.&text=The%20disease%20has%20three%20main,Second%2C%20it%20is%20highly%20contagious.	0.6	https://www.ncbi.nlm.nih.gov/pmc/articles/PMC10003596/
	Mycoplasma mycoides	Bacterium	X	https://www.aphis.usda.gov/sites/default/files/cbpp-fadprep-ee.pdf		https://www.aphis.usda.gov/sites/default/files/cbpp-fadprep-ee.pdf	X	https://www.sciencedirect.com/science/article/pii/S109002331300186X	X	https://www.sciencedirect.com/science/article/pii/S109002331300186X		https://www.sciencedirect.com/science/article/pii/S109002331300186X		N/A	X	https://www.ncbi.nlm.nih.gov/pmc/articles/PMC8057223/	0.1	https://www.cfsph.iastate.edu/Factsheets/pdfs/contagious_bovine_pleuropneumonia.pdf
	Newcastle disease virus	Virus	X	https://www.aphis.usda.gov/media/document/2305/file	X	https://www.aphis.usda.gov/media/document/2305/file		https://www.merckvetmanual.com/poultry/newcastle-disease-and-other-paramyxovirus-infections/newcastle-disease-in-poultry		https://www.merckvetmanual.com/poultry/newcastle-disease-and-other-paramyxovirus-infections/newcastle-disease-in-poultry		https://www.merckvetmanual.com/poultry/newcastle-disease-and-other-paramyxovirus-infections/newcastle-disease-in-poultry	X	https://babel.hathitrust.org/cgi/pt?id=mdp.39015005321081&seq=1	X	https://www.woah.org/en/disease/newcastle-disease/	0.5	https://www.merckvetmanual.com/poultry/newcastle-disease-and-other-paramyxovirus-infections/newcastle-disease-in-poultry#For-More-Information_v80792705
	Peste des petits ruminants virus	Virus	X	https://www.ncbi.nlm.nih.gov/pmc/articles/PMC7130925/		https://www.ncbi.nlm.nih.gov/pmc/articles/PMC7130925/		https://www.ncbi.nlm.nih.gov/pmc/articles/PMC3889233/		https://www.ncbi.nlm.nih.gov/pmc/articles/PMC3889233/		https://www.ncbi.nlm.nih.gov/pmc/articles/PMC3889233/		https://apps.dtic.mil/sti/tr/pdf/ADA415398.pdf	X	https://www.ncbi.nlm.nih.gov/pmc/articles/PMC4074929/	0.28	https://pubmed.ncbi.nlm.nih.gov/18509938/
	Sheep pox virus	Virus	X	https://www.aphis.usda.gov/media/document/2314/file		https://www.aphis.usda.gov/media/document/2314/file		https://www.cfsph.iastate.edu/Factsheets/pdfs/sheep_and_goat_pox.pdf		https://www.cfsph.iastate.edu/Factsheets/pdfs/sheep_and_goat_pox.pdf		https://www.cfsph.iastate.edu/Factsheets/pdfs/sheep_and_goat_pox.pdf	X	https://link.springer.com/book/10.1007/978-3-030-73843-3	X	https://clinmedjournals.org/articles/jide/journal-of-infectious-diseases-and-epidemiology-jide-4-057.php?jid=jide	0.1	https://pmc.ncbi.nlm.nih.gov/articles/PMC8591591/
	Swine vesicular disease virus	Virus		www.cfsph.iastate.edu/DiseaseInfo/notes/SwineVesicularDisease.pdf		www.cfsph.iastate.edu/DiseaseInfo/notes/SwineVesicularDisease.pdf		https://www.cfsph.iastate.edu/Factsheets/pdfs/swine_vesicular_disease.pdf		https://www.cfsph.iastate.edu/Factsheets/pdfs/swine_vesicular_disease.pdf		https://www.cfsph.iastate.edu/Factsheets/pdfs/swine_vesicular_disease.pdf		N/A	X	https://www.woah.org/fileadmin/Home/eng/Animal_Health_in_the_World/docs/pdf/Disease_cards/SWINE_VESICULAR_DISEASE.pdf	0	https://www.cfsph.iastate.edu/Factsheets/pdfs/swine_vesicular_disease.pdf
	Coniothyrium glycines (formerly Phoma glycinicola and Pyrenochaeta glycines)	Fungus		N/A		N/A		N/A		N/A		N/A		N/A	X	https://www.cabidigitallibrary.org/doi/10.1079/cabicompendium.17687#:~:text=to%2070%25%20reported.-,C.,the%20leaves%20of%20soyabean%20plants.	0.22	https://www.cabidigitallibrary.org/doi/10.1079/cabicompendium.17687
	Ralstonia solanacearum	Bacterium		N/A		N/A		N/A		N/A		N/A	X	https://apps.dtic.mil/sti/tr/pdf/ADP013419.pdf	X	https://agri.nv.gov/uploadedFiles/agrinvgov/Content/Plant/Plant_Pathology/RalstoniaSolanacearumAlert.pdf	0.2	https://www.sciencedirect.com/science/article/pii/S2949952624000049#bib43
	Rathayibacter toxicus	Bacterium		N/A		N/A		N/A		N/A		N/A		N/A	X	https://www.ars.usda.gov/ARSUserFiles/00000000/opmp/RathayibacterPoisoningFeb2010.pdf	0.4	https://www.merckvetmanual.com/toxicology/annual-ryegrass-toxicosis/annual-ryegrass-toxicosis-in-animals
	Sclerophthora rayssiae	Fungus		N/A		N/A		N/A		N/A		N/A		N/A	X	https://www.cabidigitallibrary.org/doi/10.1079/cabicompendium.49244	0.2	https://www.cabidigitallibrary.org/doi/full/10.1079/cabicompendium.49244
	Synchytrium endobioticum	Fungus		N/A		N/A		N/A		N/A		N/A		N/A	X	https://www.aphis.usda.gov/plant_health/plant_pest_info/potato/downloads/pvy/nprg-synchytrium-endobioticum.pdf	0.5	https://efsa.onlinelibrary.wiley.com/doi/full/10.2903/j.efsa.2018.5352
	Xanthomonas oryzae	Bacterium		N/A		N/A		N/A		N/A		N/A	X	https://link.springer.com/book/10.1007/978-3-030-73843-3	X	https://download.ceris.purdue.edu/file/1503#:~:text=The%20bacterial%20exudates%20tend%20to,well%20(Mew%2C%201992).	0.2	https://www.ars.usda.gov/ARSUserFiles/opmp/Rice%20Bacterial%20Blight%20and%20Streak%20Recovery%20Plan%20Final.pdf
	◊ Interhost transmission is evaluated based on the form of infection considered most dangerous. For example, while cutaneous anthrax is contagious, it is not the pirmary concern for public health. Instead, inhalational anthrax, which is not contagious, is the main concern, and thus Bacillus anthracis is considered not to exhibit interhost transmission.
	* Untreated Mortality represents lower bound estimates in the primary host organism for which the agent or toxin is listed. For many agents this data is difficult to capture, so is a mix of case fatality and mortality estimations. Evidence of totally untreated care is often lacking, so these values represent a mix of data most often including supportive care but not therapeutic intervention. For …
	† Botulinum neurotoxin producing species of Clostridium are listed because of the provision of botulinum neurotoxin. Therefore, the prototyping data used for Botulinum neurotoxin is transposed to such Clostridium species.
	‡ No cases of Diacetoxyscirpenol in humans were able to be identified.
	^ Pasteur strain is not harmful itself, but is listed because of the possibility of its use to create wild type Bacillus anthracis. Therefore, the prototyping data used for wild type is transposed to Pasteur strain.
